# Supplementary material for: Cytotoxic Labdane Diterpenes, Norlabdane Diterpenes and Bis-Labdanic Diterpenes from the Zingiberaceae: A Systematic Review
Source: Pharmaceuticals (Basel). 2022 Dec 5;15(12):1517. doi: 10.3390/ph15121517 (PMC9783331; doi:10.3390/ph15121517)
Supplement: Supplementary file 1 [file pharmaceuticals-15-01517-s001.zip]

Archive with 1 entries (1 files):
- pharmaceuticals-2001606-supplementary.pdf
